# Supplementary material for: Electrocardiographic Abnormalities and QTc Interval in Patients Undergoing Hemodialysis
Source: PLoS One. 2016 May 12;11(5):e0155445. doi: 10.1371/journal.pone.0155445 (PMC4865146; doi:10.1371/journal.pone.0155445)
Supplement: S3 File — Raw data. (XLSX) [file pone.0155445.s003.xlsx]

## Sheet: Sheet1
Gender	QTcpre	delta-QTc	IDWG	IDWG%	Na-PRE	K-PRE	CL-PRE	CA-PRE	P-PRE	MG-PRE	CaP	NA-POST	K-POST	CL-POST	CA-POST	P-POST	MG-POST	ΔNa	ΔK	ΔCl	ΔCa	ΔP	ΔMg	A	G	FERRTIN	HB	UA	NTproBNP	lgBNP	CRP	lgCRP	BLOOD SUGER	DM	AGE	AGE WHEN STARTED DIALYSIS	VINTAGE	ACCESS	HBP	MAD	LAD	LVEDD	LVESD	IVS	LVPW	LVEF	AVC	AR	MVC
2	485	1	2.4	4	144	5.5	99	2.43	2.65	0.93	6.4395	141	3.6	97	2.31	1.02	0.91	-3	-1.9	-2	-0.12	-1.63	-0.02	42	22	191.5	100	449	13058	4.11588	3.8	0.579784	6.7	0	67	66	15	2	1	30	45	48	30	17	12	66	0	0	0
1	477	1	0.3	0.5	134	3.7	99	2.23	1.45	1.2	3.2335	138	3	95	2.53	0.52	1.1	4	-0.7	-4	0.3	-0.93	-0.1	37	32	71	114	395	2287	3.35927	3.2	0.50515	9.3	0	81	79	26	2	0	30	42	41	26	10	9	67	1	1	0
2	490	1	2.4	4.1	145	5.4	97	2.41	2.6	0.97	6.266	141	3.8	93	2.33	1.01	0.92	-4	-1.6	-7	-0.08	-1.59	-0.05	44	33	190.7	100	448	13986	4.14569	3.9	0.591065	6.8	0	69	67	20	2	1	30	42	44	27	13	9	61	0	0	0
2	492	1	2.3	3.7	143	5.3	96	2.42	2.62	1	6.3404	141	3.7	95	2.32	1	0.93	-2	-1.6	-1	-0.1	-1.62	-0.07	43	29	202.4	99	450	13822	4.14057	4	0.60206	6.6	0	68	67	13	2	0	35	45	43	30	11	12	63	0	0	0
1	481	1	0.9	1.4	135	3.8	96	2.22	1.46	1.19	3.2412	140	3	94	2.54	0.5	1.09	5	-0.8	-2	0.32	-0.96	-0.1	36	29	66	116	393	2207	3.3438	3	0.477121	9.2	0	85	81	50	2	0	32	42	39	25	10	10	67	1	1	0
1	497	1	1.7	2.3	142	5.3	93	2.72	3.63	1.2	9.8736	135	3.3	95	2.39	1.14	0.94	-7	-2	2	-0.33	-2.49	-0.26	37	21	303	118	572	23070	4.36305	22.6	1.35411	6.2	0	63	59	47	1	1	40	43	43	26	13	12	60	0	0	0
1	485	1	0.5	0.9	133	3.6	98	2.21	1.44	1.18	3.1824	139	3.1	95	2.52	0.52	1.08	6	-0.5	-1	0.31	-0.92	-0.1	38	35	62	115	391	2290	3.35983	3.1	0.491362	9.4	0	83	78	58	2	0	31	40	40	24	10	10	67	1	1	0
1	492	1	1.9	2.5	144	5.2	98	2.73	3.6	1.19	9.828	140	3.4	100	2.38	1.12	0.96	-4	-1.8	7	-0.35	-2.48	-0.23	38	24	310	117	564	23907	4.37852	22.1	1.34439	6.1	0	63	59	47	1	1	38	41	44	27	12	12	60	0	0	0
1	442	1	2.2	3.3	142	4.5	96	2.47	2.13	1.17	5.2611	141	3.4	97	2.39	0.94	0.98	-1	-1.1	1	-0.08	-1.19	-0.19	36	20	454.4	121	325	3746	3.57357	4.8	0.681241	8.7	0	51	48	33	2	0	35	35	42	29	10	11	59	0	0	1
2	462	1	2.5	6	142	5.1	97	2.42	2.13	1.25	5.1546	144	3.3	100	2.52	0.52	0.95	2	-1.8	3	0.1	-1.61	-0.3	40	35	597	101	432	7984	3.90222	2.1	0.322219	4.7	0	43	41	28	1	0	32	35	49	29	9	8	77	1	1	0
1	448	1	3	5	144	4.3	102	2.26	0.58	1.16	1.3108	144	3.5	100	2.25	0.39	0.94	0	-0.8	-2	-0.01	-0.19	-0.22	42	28	511.8	101	411	4468	3.65011	0.4	-0.39794	11.7	1	57	56	11	2	1	35	42	52	32	15	13	57	0	0	0
2	463	1	2.7	6.1	140	5.2	92	2.43	2.15	1.21	5.2245	142	3.2	103	2.5	0.55	0.94	2	-2	11	0.07	-1.6	-0.27	39	29	673	101	433	7816	3.89298	2	0.30103	4.6	0	47	42	60	1	0	30	33	51	27	8	8	72	1	1	0
1	498	1	1.5	2	143	5.4	93	2.71	3.7	1.21	10.027	137	3.5	96	2.37	1.13	0.95	-6	-1.9	3	-0.34	-2.57	-0.26	36	33	302.5	119	589	22128	4.34494	22.5	1.35218	6	0	63	60	38	1	1	39	42	42	25	12	12	61	0	0	0
1	452	1	3.4	5	139	4.6	97	2.38	1.79	1.31	4.2602	139	3.5	95	2.19	0.9	1.03	0	-1.1	-2	-0.19	-0.89	-0.28	39	22	409.4	119	379	1682	3.22583	3.7	0.568202	7.6	0	55	52	36	1	0	31	41	44	23	10	9	72	0	0	0
1	451	1	3.1	4.8	140	4.4	99	2.39	1.83	1.3	4.3737	138	3.3	93	2.21	0.89	1.05	-2	-1.1	-6	-0.18	-0.94	-0.25	40	23	389.1	118	388	1701	3.2307	3.6	0.556303	7.5	0	55	51	49	1	0	30	40	45	22	10	9	72	0	0	0
1	442	1	2.9	4.9	145	4.1	93	2.25	0.6	1.15	1.35	145	3.4	98	2.26	0.38	0.93	0	-0.7	5	0.01	-0.22	-0.22	41	27	516.7	102	406	4456	3.64894	0.5	-0.30103	11.6	1	57	55	22	2	1	34	44	54	31	14	13	55	0	0	0
1	450	1	1.8	2.9	138	4	101	2.47	1.68	0.98	4.1496	141	3.3	100	2.51	0.6	0.95	3	-0.7	-1	0.04	-1.08	-0.03	34	24	378.5	135	570	1185	3.07372	26.4	1.4216	7.5	0	66	64	22	1	1	34	41	37	22	13	8	66	1	0	1
1	450	1	3.1	5.2	146	4.5	98	2.27	0.59	1.17	1.3393	146	3.3	92	2.24	0.4	0.92	0	-1.2	-6	-0.03	-0.19	-0.25	40	25	516.2	103	412	4359	3.63939	0.3	-0.522879	11.2	1	54	54	7	2	1	36	43	53	33	14	13	56	0	0	0
1	454	1	1.3	2.1	140	4.2	99	2.48	1.7	0.97	4.216	140	3.2	94	2.5	0.61	0.94	0	-1	-5	0.02	-1.09	-0.03	32	21	436.5	136	576	964	2.98408	23.4	1.36922	7.3	0	65	64	15	1	1	36	40	36	23	13	9	66	1	0	1
1	458	1	1.6	2.5	139	4.1	99	2.49	1.69	0.97	4.2081	139	3.5	103	2.49	0.59	0.93	0	-0.6	4	0	-1.1	-0.04	33	24	493.1	137	579	1003	3.0013	26.8	1.42813	7.4	0	64	62	23	1	1	35	41	38	24	13	8	66	1	0	1
1	447	1	2.6	4.6	143	3.9	101	2.35	3.65	1.29	8.5775	139	3.1	95	2.51	1.23	1.08	-4	-0.8	-6	0.16	-2.42	-0.21	37	22	41.9	126	458	2337	3.36866	8.2	0.913814	7.3	0	50	49	9	1	1	39	39	47	30	12	11	66	0	0	0
1	449	1	2.5	4.7	145	4.1	98	2.36	3.65	1.3	8.614	138	3	101	2.5	1.24	1.07	-7	-1.1	8	0.14	-2.41	-0.23	36	21	38.7	125	451	2335	3.36829	8	0.90309	7.1	0	52	51	14	1	1	38	40	48	28	12	11	66	0	0	0
1	448	1	2.5	4.5	144	4	101	2.37	3.7	1.31	8.769	140	2.9	99	2.49	1.25	1.09	-4	-1.1	-2	0.12	-2.45	-0.22	38	22	33.6	127	449	2547	3.40603	8.5	0.929419	7.2	0	51	50	11	1	1	40	40	47	29	12	11	66	0	0	0
1	488	1	2	4	147	3.7	95	2.11	1.75	1.07	3.6925	146	3	98	2.14	0.8	0.9	-1	-0.7	3	0.03	-0.95	-0.17	40	29	447.3	109	381	35000	4.54407	1.1	0.041393	13.7	1	63	59	46	2	1	33	45	49	39	12	13	41	1	1	1
1	453	1	3.6	5.2	140	4.5	99	2.37	1.81	1.29	4.2897	140	3.5	101	2.2	0.91	1.04	0	-1	2	-0.17	-0.9	-0.25	38	21	401.8	117	384	1640	3.21484	3.5	0.544068	7.4	0	56	52	47	1	1	29	39	43	24	10	9	72	0	0	0
2	472	1	2.5	3.8	141	5.3	101	2.4	2.27	1.17	5.448	142	3.3	96	2.43	0.72	0.95	1	-2	-5	0.03	-1.55	-0.22	36	19	59	123	523	4538	3.65686	5.6	0.748188	4.8	0	64	61	37	2	1	34	38	45	28	11	9	49	1	0	0
1	493	1	2.5	5	146	5	98	2.22	2.02	1.25	4.4844	144	3.9	100	2.42	0.77	1.05	-2	-1.1	4	0.2	-1.25	-0.2	40	24	270.6	98	327	7508	3.87552	1.9	0.278754	6.4	0	66	63	37	2	1	30	43	46	28	12	12	67	1	0	0
1	491	1	1.4	2.8	142	4.8	96	2.16	2.05	1.29	4.428	144	2.8	95	2.33	0.67	1.02	2	-2	-1	0.17	-1.38	-0.27	38	21	600.9	115	470	1420	3.15229	6	0.778151	9	0	84	79	59	2	0	34	34	46	31	10	10	61	1	0	1
1	492	1	2.1	4	145	3.6	95	2.1	1.77	1.06	3.717	147	3	98	2.16	0.78	0.92	2	-0.6	3	0.06	-0.99	-0.14	41	38	457.2	108	379	35000	4.54407	1.2	0.079181	13.9	1	61	58	34	2	1	35	44	51	40	13	13	43	1	1	1
1	489	1	1.3	2.7	144	5	92	2.17	2.04	1.3	4.4268	145	2.9	98	2.34	0.65	1.01	1	-2.1	6	0.17	-1.39	-0.29	39	23	684.1	113	473	1445	3.15987	6.1	0.78533	9.1	0	82	79	37	2	0	34	35	48	30	10	10	63	1	0	1
1	484	1	1.2	2.6	140	4.9	100	2.18	2.06	1.28	4.4908	143	2.7	95	2.32	0.66	1	0	-2.2	-5	0.14	-1.4	-0.28	40	24	594.1	114	473	1578	3.19811	6.4	0.80618	9.2	0	83	80	37	2	0	33	33	46	31	10	10	62	1	0	1
2	480	1	2.5	3.8	142	5.2	99	2.41	2.25	1.18	5.4225	139	3.2	103	2.44	0.73	0.94	-3	-2	4	0.03	-1.52	-0.24	38	25	53	122	522	4891	3.6894	6	0.778151	5	0	62	60	25	2	0	35	39	43	26	10	10	50	1	0	0
2	478	1	2.5	3.7	140	5.4	99	2.42	2.26	1.16	5.4692	140	3.1	100	2.42	0.74	0.96	0	-2.3	1	0	-1.52	-0.2	37	22	64	121	531	4541	3.65715	5.8	0.763428	4.9	0	61	61	6	2	1	36	38	44	27	11	9	51	1	0	0
1	455	1	1.8	3.3	142	5.3	98	2.25	1.93	1.27	4.3425	143	4.1	98	2.3	0.86	1	1	-1.2	0	0.05	-1.07	-0.27	42	28	13.8	85	342	15937	4.20241	1.5	0.176091	5.8	0	80	77	33	1	1	30	44	67	44	10	9	63	1	1	1
1	443	1	1.7	2.3	143	5	93	2.51	2.55	0.96	6.4005	142	3.5	99	2.56	1.26	0.95	-1	-1.5	6	0.05	-1.29	-0.01	44	33	422.2	140	501	2156	3.33365	15	1.17609	6.3	0	33	32	12	1	1	35	44	57	41	12	12	54	1	0	1
1	449	1	1.7	2.9	140	5.5	96	2.25	1.95	1.28	4.3875	146	4.3	103	2.32	0.85	1	3	-1.2	7	0.07	-1.1	-0.28	41	28	15.9	86	369	14054	4.1478	1.6	0.20412	5.7	0	78	75	36	1	1	29	42	66	42	10	8	64	1	1	1
1	446	1	2	2.8	144	4.9	99	2.49	2.55	0.96	6.3495	141	3.7	100	2.54	1.24	0.94	-3	-1.2	1	0.05	-1.31	-0.02	43	25	463.3	144	524	2024	3.30621	15.6	1.19312	6.2	0	32	31	13	1	1	34	44	58	40	12	12	55	1	0	1
1	466	1	2	3.3	141	3.8	96	2.27	1.3	0.88	2.951	145	3.4	101	2.3	0.45	0.84	4	-0.4	5	0.03	-0.85	-0.04	33	28	40.2	137	421	1381	3.14019	1.3	0.113943	7.2	0	89	87	24	1	0	34	37	42	30	10	9	61	1	0	0
1	457	1	1.6	3.1	141	5.4	92	2.26	1.94	1.26	4.3844	145	4.2	98	2.31	0.87	1.01	4	-1.2	6	0.05	-1.07	-0.25	40	28	14.9	97	357	14085	4.14876	1.4	0.146128	5.6	0	79	76	40	1	1	31	42	66	43	10	9	65	1	1	1
1	495	1	2.1	4.2	146	3.7	95	2.12	1.76	1.05	3.7312	148	3.1	103	2.15	0.79	0.91	2	-0.6	8	0.03	-0.97	-0.14	42	46	426.6	107	387	35000	4.54407	1.3	0.113943	14	1	61	57	49	2	1	34	45	50	38	13	13	42	1	1	1
2	469	1	1.1	3	139	5.3	99	2.47	1.96	1.17	4.8412	139	3.5	98	2.49	0.68	1	0	-1.8	-1	0.02	-1.28	-0.17	44	24	694.6	115	350	1731	3.2383	2.7	0.431364	5.9	0	62	60	26	1	1	38	40	47	30	11	9	65	1	1	0
2	465	1	1	2.2	140	5.2	102	2.48	1.9	1.18	4.712	140	3.4	98	2.47	0.7	0.98	0	-1.8	-4	-0.01	-1.2	-0.2	43	24	674.5	113	319	1724	3.23654	2.6	0.414973	5.6	0	65	62	32	1	1	36	39	46	31	12	9	66	1	1	0
2	474	1	1.1	2.2	141	5.1	92	2.49	1.93	1.19	4.8057	139	3.6	95	2.48	0.69	0.99	-2	-1.5	3	-0.01	-1.24	-0.2	44	25	643.8	114	386	1832	3.26293	2.8	0.447158	5.8	0	66	64	27	1	1	37	39	45	29	11	9	64	1	1	0
1	467	1	1.8	2.9	139	3.9	94	2.29	1.29	0.91	2.9541	145	3.3	100	2.29	0.45	0.85	3	-0.6	6	0	-0.84	-0.06	32	28	51.8	138	420	1244	3.09482	1.4	0.146128	7.1	0	89	87	24	1	0	33	38	43	29	10	9	59	1	0	0
1	485	1	1.5	3.9	144	5	95	2.33	2.03	1.19	4.7299	138	3.8	93	2.31	0.94	0.99	-6	-1.2	-2	-0.02	-1.09	-0.2	33	29	278.7	114	328	35000	4.54407	6.2	0.792392	13.9	1	79	75	47	1	0	35	46	53	37	10	10	51	1	1	1
1	478	1	2.3	3.9	137	3.8	93	2.27	0.73	1	1.6571	145	3	96	2.31	0.36	0.91	1	-0.8	3	0.04	-0.37	-0.09	37	38	101.2	96	402	5968	3.77583	2.8	0.447158	21.4	1	62	60	21	2	1	35	45	43	30	14	14	63	0	0	0
1	464	1	1.9	3.1	143	3.7	100	2.28	1.3	0.85	2.964	144	3.2	98	2.29	0.44	0.84	1	-0.5	-2	0.01	-0.86	-0.01	31	28	45.6	139	419	1212	3.0835	1.2	0.079181	7	0	90	88	23	1	1	32	36	41	28	10	9	60	1	0	0
1	444	1	1.6	3	141	5.2	100	2.21	1.28	1.03	2.8288	142	3.7	98	2.23	0.53	0.91	1	-1.5	-2	0.02	-0.75	-0.12	46	23	146.1	106	414	2945	3.46909	0.7	-0.154902	6.2	0	82	80	25	2	1	33	37	44	29	13	11	60	1	1	0
1	477	1	1.6	4.1	139	4.8	95	2.32	2.05	1.17	4.756	138	3.7	99	2.29	0.93	0.99	-4	-1.1	4	-0.03	-1.12	-0.18	34	29	296.1	116	331	35000	4.54407	6.3	0.799341	14.1	1	77	74	38	1	1	34	46	55	38	10	10	49	1	1	1
1	483	1	1.3	3.5	143	4.9	102	2.34	2.04	1.19	4.7736	139	3.6	97	2.3	0.95	1	-4	-1.3	-5	-0.04	-1.09	-0.19	35	33	246.8	115	334	35000	4.54407	6.1	0.78533	13.6	1	78	74	49	1	0	36	45	54	39	10	10	50	1	1	1
1	510	1	2.4	4.8	145	5.1	96	2.23	2.04	1.24	4.5492	143	3.8	98	2.43	0.78	1.06	-2	-1.3	2	0.2	-1.26	-0.18	41	29	279.4	99	308	7517	3.87604	2	0.30103	6.1	0	65	62	35	2	1	32	43	45	29	12	12	67	1	0	0
1	482	1	2.2	4.1	142	3.6	96	2.29	0.73	1.01	1.6717	144	3.1	95	2.32	0.32	0.9	2	-0.5	-1	0.03	-0.41	-0.09	39	23	106.8	95	400	6065	3.78283	3	0.477121	23.8	1	62	60	30	2	1	37	46	44	29	13	14	64	0	0	0
1	446	1	2	3.8	139	4.9	102	2.62	2.3	1.39	6.026	140	3.2	95	2.53	0.86	1.1	1	-1.7	-7	-0.09	-1.44	-0.29	43	24	21	120	436	3496	3.54357	10.1	1.00432	6.9	0	36	35	11	1	1	35	39	42	25	11	11	70	1	1	0
1	506	1	2.5	5.1	147	4.9	98	2.24	2	1.26	4.48	142	3.7	99	2.41	0.79	1.04	-5	-1.2	1	0.17	-1.21	-0.22	42	34	256.7	97	349	7682	3.88547	2.1	0.322219	6.2	0	69	66	33	2	1	31	43	47	30	12	12	67	1	0	0
1	497	1	1.9	2.7	143	4.4	97	2.39	1.74	1.03	4.1586	139	3.3	97	2.84	0.62	1	-4	-1.1	-3	0.45	-1.12	-0.03	42	21	289.5	115	411	35000	4.54407	5.2	0.716003	4.4	0	58	54	47	2	1	30	41	42	27	14	14	70	0	0	0
1	472	1	3.5	6.5	140	6	98	1.96	2.93	1.21	5.7428	143	4.6	95	2.47	1.35	1.1	3	-1.4	-3	0.51	-1.58	-0.11	43	22	307.5	84	533	31034	4.49184	15.7	1.1959	4.3	0	19	17	28	2	1	38	39	52	32	12	12	66	0	0	0
1	486	1	2.2	4.1	143	3.7	104	2.28	0.72	0.99	1.6416	143	2.9	98	2.33	0.4	0.89	0	-0.8	-6	0.05	-0.32	-0.1	41	25	100.1	94	401	6158	3.78944	2.9	0.462398	24.1	1	61	59	20	2	1	36	44	45	28	14	14	62	0	0	0
2	492	1	1.1	2.5	146	4	96	2.12	2.15	1.22	4.558	143	3.2	94	2.4	0.56	0.93	-3	-0.8	-2	0.28	-1.59	-0.29	40	24	13.4	102	392	27928	4.44604	0.7	-0.154902	6.8	0	72	68	46	1	0	34	39	53	33	10	10	66	0	0	0
2	482	1	1.3	2.8	145	3.8	98	2.14	2.19	1.21	4.6866	141	3.3	96	2.39	0.55	0.94	-4	-0.5	-2	0.25	-1.64	-0.27	39	21	13.8	101	383	25515	4.4068	0.6	-0.221849	6.7	0	70	66	49	1	1	33	41	55	34	10	10	66	0	0	0
1	480	1	3.7	6.7	141	5.9	98	1.94	2.9	1.2	5.626	141	4.7	95	2.46	1.34	1.09	0	-1.2	-3	0.52	-1.56	-0.11	44	24	296.4	82	523	33515	4.52524	14.8	1.17026	4.2	0	21	18	32	2	1	37	41	50	30	12	12	66	0	0	0
1	478	1	4	7	139	6.1	97	1.95	2.97	1.2	5.7915	141	4.5	96	2.45	1.33	1.1	2	-1.6	-1	0.5	-1.64	-0.1	42	24	302.5	83	507	28426	4.45372	14.2	1.15229	4.1	0	23	15	95	2	1	39	41	51	32	13	12	65	0	0	0
1	499	1	2.1	3	142	4.5	96	2.41	1.73	1.03	4.1693	140	3.2	92	2.72	0.63	1.01	-2	-1.3	-4	0.31	-1.1	-0.02	41	20	394.4	114	410	35000	4.54407	5.4	0.732394	4.5	0	56	55	13	2	1	31	41	43	26	14	14	70	0	0	0
2	490	1	1.2	3	144	3.9	96	2.13	2.23	1.2	4.7499	142	3.1	92	2.38	0.56	0.92	-2	-0.8	-4	0.25	-1.67	-0.28	38	46	14.5	100	388	24522	4.38956	0.5	-0.30103	6.6	0	70	66	51	1	1	35	40	54	35	10	10	66	0	0	0
1	455	1	3.1	4.8	137	3.1	92	2.37	1.36	1.09	3.2232	142	3	99	2.31	0.62	0.89	5	-0.1	7	-0.06	-0.74	-0.2	44	28	22.1	109	310	6810	3.83315	0.7	-0.154902	12.6	1	81	78	33	2	1	31	47	46	30	16	12	67	0	0	0
1	501	1	1.9	2.5	141	4.3	102	2.4	1.75	1.02	4.2	141	3.1	98	2.8	0.61	0.99	0	-1.2	-4	0.4	-1.14	-0.03	40	38	354.8	116	409	35000	4.54407	5.3	0.724276	4.3	0	57	55	27	2	1	29	40	44	25	14	14	70	0	0	0
1	489	1	2.5	5.4	138	5.4	92	2.26	2.75	0.98	6.215	143	3.9	103	2.43	1.06	0.91	5	-1.5	11	0.17	-1.69	-0.07	35	21	120.4	102	358	17985	4.25491	20.3	1.3075	8.9	0	67	64	35	2	0	31	44	52	36	9	9	36	1	0	0
1	486	1	2.5	5.2	137	5.3	93	2.26	2.77	0.98	6.2602	142	3.8	98	2.42	1.07	0.92	5	-1.5	5	0.16	-1.7	-0.06	33	38	132.2	104	394	17421	4.24107	19.4	1.2878	9.1	0	68	67	11	2	0	32	42	51	38	9	9	39	1	0	0
1	482	1	2.3	4.9	139	5.2	95	2.27	2.76	0.98	6.2652	141	3.8	97	2.44	1.08	0.9	2	-1.4	2	0.17	-1.68	-0.08	34	46	110.5	103	378	17958	4.25426	20.1	1.3032	9	0	66	65	9	2	0	30	44	50	37	9	9	38	1	0	0
1	451	1	3.3	5	138	3.2	102	2.38	1.35	1.1	3.213	142	2.8	103	2.29	0.63	0.91	4	-0.4	1	-0.09	-0.72	-0.19	42	25	31.4	111	331	6664	3.82374	0.6	-0.221849	11.8	1	79	78	15	2	1	30	45	48	30	17	12	66	0	0	0
1	460	1	3.2	4.9	139	3.3	97	2.39	1.37	1.11	3.2743	143	2.9	103	2.31	0.61	0.9	4	-0.4	3	-0.08	-0.76	-0.21	43	27	27.2	110	358	6737	3.82847	0.8	-0.09691	12	1	80	79	11	2	1	32	46	47	30	17	12	66	0	0	0
1	497	1	1.2	2.7	144	2.9	102	2.1	0.92	0.98	1.932	145	2.7	96	2.05	0.47	0.85	1	-0.2	-6	-0.05	-0.45	-0.13	40	23	206.8	121	396	35000	4.54407	7.4	0.869232	5.3	0	71	68	36	1	1	34	47	64	55	13	12	39	0	1	0
1	501	1	1.3	2.9	143	3	100	2.11	0.91	0.99	1.9201	144	2.6	102	2.03	0.46	0.86	1	-0.4	2	-0.08	-0.45	-0.13	41	33	201.1	120	341	35000	4.54407	7.7	0.886491	5.2	0	74	70	51	1	1	33	46	65	52	13	12	37	0	1	0
1	493	1	1.4	2.8	142	3.1	98	2.12	0.93	0.97	1.9716	144	2.6	98	2.04	0.46	0.84	2	-0.5	0	-0.08	-0.47	-0.13	39	22	203.3	122	381	35000	4.54407	8	0.90309	5.4	0	72	68	45	1	1	32	48	63	51	13	12	33	0	1	0
1	432	0	2.3	3.9	135	5.6	95	2.42	2.32	1.06	5.6144	139	4.1	95	2.39	0.89	0.91	4	-1.5	0	-0.03	-1.43	-0.15	41	25	519.8	93	591	4266	3.63002	15.6	1.19312	17.3	1	63	60	34	1	1	42	46	47	29	12	12	69	1	0	1
1	437	0	2	3.6	133	5.7	102	2.41	2.33	1.05	5.6153	139	4	97	2.38	0.88	0.9	6	-1.7	-5	-0.03	-1.45	-0.15	42	28	539.8	94	601	4276	3.63104	15.9	1.2014	17.8	1	64	61	35	1	1	41	44	48	28	12	12	67	1	0	1
1	428	0	2	3.3	134	5.8	101	2.43	2.34	1.07	5.6862	140	3.9	97	2.4	0.9	0.92	6	-1.9	-4	-0.03	-1.44	-0.15	40	24	527.5	95	589	4067	3.60927	15.5	1.19033	16.8	1	62	60	23	1	1	40	45	46	30	12	12	68	1	0	1
1	439	0	3.7	5	145	5.2	96	2.66	2.3	1.13	6.118	143	3.7	100	2.56	0.86	0.9	-2	-1.5	4	-0.1	-1.44	-0.23	40	38	560.1	105	506	2304	3.36248	3.5	0.544068	8.7	0	60	56	48	1	0	37	40	50	32	9	9	66	1	0	0
2	450	0	2.1	4.1	144	6	100	2.03	2.33	1.21	4.7299	142	3.7	100	2.26	0.76	0.95	-2	-2.3	0	0.23	-1.57	-0.26	39	22	29	91	332	7190	3.85673	2.7	0.431364	7.8	0	54	50	46	2	0	29	30	40	26	9	9	69	0	0	0
1	438	0	4.1	5.9	144	5.3	96	2.67	2.32	1.12	6.1944	145	3.8	98	2.58	0.86	0.88	1	-1.5	2	-0.09	-1.46	-0.24	41	24	494.3	106	486	2324	3.36624	3.6	0.556303	8.8	0	60	57	35	1	0	38	38	49	31	9	9	65	1	0	0
1	436	0	2.3	4.3	142	4.4	101	2.59	2.71	1.18	7.0189	142	3	97	2.56	1.05	1.01	0	-1.4	-4	-0.03	-1.66	-0.17	35	25	253.9	116	453	35000	4.54407	1.4	0.146128	5.3	0	49	44	59	1	1	35	45	59	46	12	12	43	0	0	0
2	446	0	2	3.2	136	4.3	101	2.32	1.61	1.14	3.7352	137	3.2	99	2.49	0.53	0.98	1	-1.1	-2	0.17	-1.08	-0.16	42	24	66.1	105	424	4524	3.65552	5.9	0.770852	6.9	0	57	55	19	2	0	30	34	45	30	9	9	59	0	0	0
2	458	0	2.5	5.9	141	5.2	100	2.41	2.14	1.22	5.1574	143	3.4	95	2.51	0.52	0.94	2	-1.8	-5	0.1	-1.62	-0.28	41	20	678	100	436	8165	3.91196	2	0.30103	4.8	0	42	41	10	1	0	31	34	50	28	8	8	76	1	1	0
1	436	0	3.8	5.3	143	5.4	93	2.68	2.32	1.11	6.2176	144	3.7	102	2.57	0.85	0.89	1	-1.7	9	-0.11	-1.47	-0.22	39	34	525.4	104	495	2310	3.36361	3.7	0.568202	8.3	0	59	57	28	1	0	37	38	48	31	9	9	64	1	0	0
1	438	0	2.2	3.6	144	4.3	99	2.45	2.11	1.15	5.1695	142	3.3	100	2.38	0.93	0.96	-2	-1	1	-0.07	-1.18	-0.19	37	21	412.3	122	337	3841	3.58444	5.2	0.716003	8.8	0	52	47	60	2	0	36	37	41	28	10	10	61	0	0	1
1	432	0	1.9	4	144	4.3	102	2.6	2.65	1.18	6.89	142	3	98	2.55	1.06	1.01	-2	-1.3	-4	-0.05	-1.59	-0.17	36	28	198.8	115	469	35000	4.54407	1.5	0.176091	5.4	0	50	45	62	1	1	33	44	60	45	12	12	42	0	0	0
1	433	0	2	3.6	143	4.4	99	2.46	2.12	1.16	5.2152	141	3.2	100	2.37	0.95	0.97	-2	-1.2	1	-0.09	-1.17	-0.19	35	20	435.6	120	319	3648	3.56205	5	0.69897	8.6	0	51	47	50	2	1	34	36	40	27	10	10	60	0	0	1
2	445	0	2.4	4	146	5.8	101	2.04	2.32	1.22	4.7328	143	3.8	99	2.27	0.77	0.96	-3	-2	-2	0.23	-1.55	-0.26	40	29	23	89	309	7432	3.87111	2.6	0.414973	7.9	0	54	49	60	2	0	28	29	39	24	9	9	69	0	0	0
1	439	0	2.1	4.1	143	4.2	95	2.61	2.68	1.17	6.9948	140	2.9	99	2.54	1.07	1	-3	-1.3	4	-0.07	-1.61	-0.17	34	24	225.7	114	450	35000	4.54407	1.6	0.20412	5.2	0	45	43	21	1	1	34	46	58	46	12	12	44	0	0	0
1	391	0	2.4	3.2	140	4	100	2.54	2.9	0.98	7.366	141	3.1	101	2.52	1.28	0.98	1	-0.9	1	-0.02	-1.62	0	45	25	165.9	120	412	789	2.89708	0.2	-0.69897	4.9	0	21	19	23	2	0	37	33	53	35	9	9	60	0	0	0
2	452	0	2.2	3.6	137	4.2	100	2.33	1.59	1.16	3.7047	135	3.1	102	2.48	0.53	0.96	-2	-1.1	2	0.15	-1.06	-0.2	41	24	78.1	106	411	4513	3.65447	6	0.778151	6.8	0	61	59	23	2	0	32	35	47	31	10	9	60	0	0	0
2	447	0	1.9	3.5	138	4.4	99	2.32	1.6	1.15	3.712	136	3	100	2.48	0.54	0.97	-2	-1.4	1	0.16	-1.06	-0.18	43	21	58.5	104	423	4529	3.656	5.8	0.763428	7	0	58	57	17	2	0	31	36	46	32	10	9	61	0	0	0
1	432	0	2.7	4.8	139	4.9	96	2.53	3.89	1.25	9.8417	139	3.2	94	2.46	1.07	1.04	0	-1.7	-2	-0.07	-2.82	-0.21	42	25	723.4	118	537	3214	3.50705	3.2	0.50515	6.7	0	37	34	39	2	1	33	32	37	24	12	12	66	0	0	0
1	425	0	2.7	4.6	140	5	95	2.52	3.9	1.24	9.828	137	3.1	96	2.45	1.13	1.03	-3	-1.9	1	-0.07	-2.77	-0.21	40	23	753.8	119	549	3104	3.49192	3.3	0.518514	6.5	0	37	32	57	2	1	32	31	36	23	11	12	67	0	0	0
1	386	0	2.2	3	138	4.1	98	2.52	2.92	0.98	7.3584	140	3.4	96	2.5	1.26	0.96	2	-0.7	-2	-0.02	-1.66	-0.02	43	23	165.7	119	410	745	2.87216	0.1	-1	4.8	0	24	20	49	2	0	36	32	51	34	9	9	61	0	0	0
1	430	0	3	5.1	138	4.8	97	2.53	3.82	1.25	9.6646	138	3.1	96	2.47	1.09	1.05	0	-1.7	-1	-0.06	-2.73	-0.2	41	24	796	117	564	3131	3.49568	3.1	0.491362	6.6	0	38	33	61	2	1	34	33	38	25	12	12	68	0	0	0
2	455	0	2	4.1	145	5.9	99	2.05	2.34	1.23	4.797	144	3.6	94	2.25	0.77	0.97	-1	-2.3	-5	0.2	-1.57	-0.26	41	33	17	90	381	7493	3.87466	2.7	0.431364	8	0	55	51	50	2	0	30	31	41	25	9	9	69	0	0	0
1	394	0	2.2	2.9	139	4.2	93	2.53	2.91	1.01	7.3623	139	3.3	98	2.51	1.27	0.97	0	-0.9	5	-0.02	-1.64	-0.02	45	28	161.2	121	411	812	2.90956	0.3	-0.522879	5	0	20	19	12	2	0	38	34	52	36	9	9	62	0	0	0
2	451	0	3.3	5.8	149	5.5	92	2.23	2.4	1.18	5.352	146	3.7	100	2.54	0.95	1.01	-3	-1.8	8	0.31	-1.45	-0.17	37	32	164.3	98	479	9104	3.95923	21.2	1.32634	8.8	0	78	72	70	2	0	32	40	37	26	10	10	55	1	1	0
2	457	0	2.7	5.5	147	5.3	92	2.22	2.41	1.19	5.3502	146	3.6	98	2.52	0.94	1.02	-1	-1.7	6	0.3	-1.47	-0.17	38	20	164.2	97	475	9432	3.9746	21.9	1.34044	8.9	0	77	73	44	2	1	34	41	39	27	11	10	56	1	1	0
1	436	0	1.8	3.4	140	5.4	94	2.22	1.29	1.04	2.8638	144	3.8	94	2.25	0.54	0.9	4	-1.6	0	0.03	-0.75	-0.14	46	25	133.7	105	417	3056	3.48515	0.8	-0.09691	6.1	0	83	81	24	2	1	34	39	46	30	12	11	60	1	1	0
2	458	0	3	5.6	148	5.4	99	2.21	2.42	1.2	5.3482	144	3.5	98	2.53	0.96	1	-4	-1.9	-1	0.32	-1.46	-0.2	39	22	166.9	96	468	10564	4.02383	21.7	1.33646	9	0	76	74	26	2	1	33	40	38	28	11	10	57	1	1	0
1	440	0	1.7	3.2	142	5.3	99	2.2	1.28	1.05	2.816	143	3.9	100	2.24	0.55	0.92	1	-1.4	1	0.04	-0.73	-0.13	45	21	137.6	104	413	2861	3.45652	0.9	-0.045757	6.3	0	83	81	26	2	1	35	37	45	31	13	11	59	1	1	0
1	440	0	1.6	2.1	142	5.1	92	2.5	2.6	0.95	6.5	140	3.6	97	2.55	1.25	0.93	-2	-1.5	5	0.05	-1.35	-0.02	42	19	425.3	145	515	1972	3.29491	13.8	1.13988	6.1	0	30	29	11	1	1	33	46	56	39	12	12	53	1	0	1
1	438	0	1.9	3.9	137	5	97	2.63	2.32	1.35	6.1016	139	3.3	99	2.54	0.86	1.1	2	-1.7	2	-0.09	-1.46	-0.25	41	42	29.5	121	432	3289	3.51706	9.1	0.959041	6.9	0	38	35	39	1	1	34	40	41	26	11	11	70	1	1	0
1	438	0	2.1	3.9	138	4.8	97	2.61	2.34	1.38	6.1074	138	3.4	100	2.55	0.87	1.1	0	-1.4	3	-0.06	-1.47	-0.28	43	24	35.4	119	423	3354	3.52556	9.8	0.991226	7	0	41	37	45	1	1	33	38	43	24	11	11	70	1	1	0
1	420	0	2.4	3.4	143	6.3	94	2.66	2.63	1.28	6.9958	144	3.8	96	2.29	0.8	1	1	-2.5	2	-0.37	-1.83	-0.28	40	22	83.1	124	328	5635	3.75089	0.5	-0.30103	6.4	0	59	56	32	2	1	34	40	49	28	11	12	72	0	0	1
1	423	0	2.4	3.5	142	6.4	102	2.67	2.65	1.27	7.0755	143	3.7	96	2.28	0.79	0.99	1	-2.7	-6	-0.39	-1.86	-0.28	39	21	84.4	125	389	5186	3.71483	0.3	-0.522879	6.3	0	58	57	14	2	1	33	39	50	29	12	12	72	0	0	1
1	425	0	2.3	3.4	144	6.2	97	2.65	2.63	1.29	6.9695	142	3.6	95	2.27	0.81	1	-2	-2.6	-1	-0.38	-1.82	-0.29	41	23	89.6	123	363	5894	3.77041	0.4	-0.39794	6.5	0	57	56	14	2	1	32	40	48	29	12	12	72	0	0	1
[truncated: 22 more columns]
